# Supplementary material for: High-coverage methylation data of a gene model before and after DNA damage and homologous repair
Source: Sci Data. 2017 Apr 11;4:170043. doi: 10.1038/sdata.2017.43 (PMC5387920; doi:10.1038/sdata.2017.43)
Supplement: Supplementary file 1 [file sdata201743-isa1.zip]

Archive with 5 entries (5 files):
- i_Investigation.txt
- s_study_Porcellini.txt
- a_seq_Porcellini.txt
- a_FACS_Porcellini.txt
- a_western_Porcellini.txt
