# Supplementary material for: High-coverage methylation data of a gene model before and after DNA damage and homologous repair
Source: Sci Data. 2017 Apr 11;4:170043. doi: 10.1038/sdata.2017.43 (PMC5387920; doi:10.1038/sdata.2017.43)
Supplement: Supplementary file 1 [file sdata201743-isa1.zip › i_Investigation.txt]

# Investigation File generated for Scientific Data with Investigation File Authoring Tool version 0.1.0 on 10/03/2017 - This metadata file is CC0
ONTOLOGY SOURCE REFERENCE
Term Source Name	CLO	OBI	EFO	BAO
Term Source File	http://data.bioontology.org/ontologies/CLO	http://data.bioontology.org/ontologies/OBI	http://data.bioontology.org/ontologies/EFO	http://data.bioontology.org/ontologies/BAO
Term Source Version	2.1.90	2014-08-18	2.81	2.0
Term Source Description	Cell Line Ontology	Ontology for Biomedical Investigations	Experimental Factor Ontology	BioAssay Ontology
INVESTIGATION
Investigation Identifier
Investigation Title
Investigation Description
Investigation Submission Date
Investigation Public Release Date
INVESTIGATION PUBLICATIONS
Investigation PubMed ID
Investigation Publication DOI
Investigation Publication Author List
Investigation Publication Title
Investigation Publication Status
Investigation Publication Status Term Accession Number
Investigation Publication Status Term Source REF
INVESTIGATION CONTACTS
Investigation Person Last Name
Investigation Person Mid Initials
Investigation Person First Name
Investigation Person Address
Investigation Person Phone
Investigation Person Fax
Investigation Person Email
Investigation Person Affiliation
Investigation Person Roles
Investigation Person Roles Term Accession Number
Investigation Person Roles Term Source REF
STUDY
Study Identifier	10.1038/sdata.2017.43
Study Title	High-coverage methylation data of a gene model before and after DNA damage and homologous repair
Study Submission Date	24/10/2016
Study Public Release Date	11/04/2017
Study Description	http://www.nature.com/articles/sdata201743#abstract
Study File Name	s_study_Porcellini.txt
Comment[Subject Keywords]	///;//;//
Comment[Manuscript Licence]	CC BY-4.0
Comment[Experimental Metadata Licence]	CC0
Comment[Supplementary Information File Name]	
Comment[Supplementary Information File Type]	x-zip-compressed
Comment[Supplementary Information File URL]	http://www.nature.com/articles/sdata201743#supplementary-information
Comment[Data Repository]	DNA DataBank of Japan;figshare;FlowRepository
Comment[Data Record Accession]	DRA005143;doi:10.6084/m9.figshare.3470099.v2;FR-FCM-ZZT8
Comment[Data Record URI]	http://getentry.ddbj.nig.ac.jp/getentry/na/DRA005143;https://dx.doi.org/10.6084/m9.figshare.3470099.v2;https://flowrepository.org/id/FR-FCM-ZZT8
STUDY DESIGN DESCRIPTORS
Study Design Type	DNA methylation profiling by high throughput sequencing design	epigenetic modification identification objective
Study Design Type Term Accession Number	OBI:0001435	OBI:0001234
Study Design Type Term Source REF	OBI	OBI
STUDY PUBLICATIONS
Study PubMed ID	""
Study Publication DOI	doi:10.1038/srep33222
Study Publication Author List	""
Study Publication Title	""
Study Publication Status	published
Study Publication Status Term Accession Number	
Study Publication Status Term Source REF	
STUDY FACTORS
Study Factor Name	transfection
Study Factor Type	epigenetic factor
Study Factor Type Term Accession Number	http://www.ebi.ac.uk/efo/EFO_0000472
Study Factor Type Term Source REF	EFO
STUDY ASSAYS
Study Assay Measurement Type	DNA methylation profiling assay	DNA methylation	gene knockdown by shRNA transfection
Study Assay Measurement Type Term Accession Number	OBI:0000634	GO:0006306	BAO:0002437
Study Assay Measurement Type Term Source REF	OBI	OBI	BAO
Study Assay Technology Type	DNA sequencing	flow cytometry assay	western blot analysis
Study Assay Technology Type Term Accession Number	OBI:0000626	OBI:0000916	OBI:0000854
Study Assay Technology Type Term Source REF	OBI	OBI	OBI
Study Assay Technology Platform	""	""	""
Study Assay File Name	a_seq_Porcellini.txt	a_FACS_Porcellini.txt	a_western_Porcellini.txt
STUDY PROTOCOLS
Study Protocol Name	Cell culture, transfections and plasmids	DNA extraction	Bisulfite treatment and amplicon library preparation	Western blot	FACS analysis
Study Protocol Type	cell culture	DNA extraction	library preparation	western blot analysis	flow cytometry assay
Study Protocol Type Term Accession Number	OBI:0001876	OBI:0000257	OBI:0000711	OBI:0000854	OBI:0000916
Study Protocol Type Term Source REF	OBI	OBI	OBI	OBI	OBI
Study Protocol Description					
Study Protocol URI	""	""	""	""	""
Study Protocol Version					
Study Protocol Parameters Name	""	""	instrument	""	instrument; manufacturer
Study Protocol Parameters Name Term Accession Number	""	""	""	""	""
Study Protocol Parameters Name Term Source REF	""	""	""	""	""
Study Protocol Components Name	""	""	""	""	""
Study Protocol Components Type	""	""	""	""	""
Study Protocol Components Type Term Accession Number	""	""	""	""	""
Study Protocol Components Type Term Source REF	""	""	""	""	""
STUDY CONTACTS
Study Person Last Name	Pezone	Russo	Tramontano	Florio	Scala	Landi	Zuchegna	Romano	Chiariotti	Muller	Gottesman	Porcellini	Avvedimento
Study Person First Name	Antonio	Giusi	Alfonso	Ermanno	Giovanni	Rosaria	Candida	Antonella	Lorenzo	Mark T.	Max E.	Antonio	Enrico V.
Study Person Mid Initials													
Study Person Email	""	""	""	""	""	""	""	""	""	""	""	antonio.porcellini@unina.it	avvedim@unina.it
Study Person Phone													
Study Person Fax													
Study Person Address													
Study Person Affiliation	Dipartimento di Medicina Molecolare e Biotecnologie Mediche, Istituto di Endocrinologia ed Oncologia Sperimentale del C.N.R., Università Federico II, Napoli 80131, Italy	Dipartimento di Medicina Molecolare e Biotecnologie Mediche, Istituto di Endocrinologia ed Oncologia Sperimentale del C.N.R., Università Federico II, Napoli 80131, Italy	Dipartimento di Medicina Molecolare e Biotecnologie Mediche, Istituto di Endocrinologia ed Oncologia Sperimentale del C.N.R., Università Federico II, Napoli 80131, Italy	Dipartimento di Medicina Molecolare e Biotecnologie Mediche, Istituto di Endocrinologia ed Oncologia Sperimentale del C.N.R., Università Federico II, Napoli 80131, Italy	Dipartimento di Medicina Molecolare e Biotecnologie Mediche, Istituto di Endocrinologia ed Oncologia Sperimentale del C.N.R., Università Federico II, Napoli 80131, Italy	Dipartimento di Medicina Molecolare e Biotecnologie Mediche, Istituto di Endocrinologia ed Oncologia Sperimentale del C.N.R., Università Federico II, Napoli 80131, Italy	Dipartimento Biologia, Università Federico II, Napoli 80131, Italy	Dipartimento Biologia, Università Federico II, Napoli 80131, Italy	Dipartimento di Medicina Molecolare e Biotecnologie Mediche, Istituto di Endocrinologia ed Oncologia Sperimentale del C.N.R., Università Federico II, Napoli 80131, Italy	Epigenetics Division, TopoGEN, Inc., 27960 CR319, Buena Vista, Colorado 81211, USA	Institute of Cancer Research, Columbia University Medical Center, New York, New York 10032, USA	Dipartimento Biologia, Università Federico II, Napoli 80131, Italy	Dipartimento di Medicina Molecolare e Biotecnologie Mediche, Istituto di Endocrinologia ed Oncologia Sperimentale del C.N.R., Università Federico II, Napoli 80131, Italy
Study Person Roles													
Study Person Roles Term Accession Number													
Study Person Roles Term Source REF													
Comment[Study Person ORCID]													
Comment[Funder]													
Comment[FundRef ID]													
Comment[Funder Term Source REF]													
Comment[Grant Identifier]													
