# Supplementary material for: High-coverage methylation data of a gene model before and after DNA damage and homologous repair
Source: Sci Data. 2017 Apr 11;4:170043. doi: 10.1038/sdata.2017.43 (PMC5387920; doi:10.1038/sdata.2017.43)
Supplement: Supplementary file 1 [file sdata201743-isa1.zip › s_study_Porcellini.txt]

Source Name	Characteristics[cell line]	Term Source REF	Term Accession Number	Protocol REF	Sample Name	Factor Value[transfection]
HeLa cell line	HeLa cell	CLO	CLO:0003684	Cell culture, transfections and plasmids	BSK	BSK
HeLa cell line	HeLa cell	CLO	CLO:0003684	Cell culture, transfections and plasmids	SCE	SCE
HeLa cell line	HeLa cell	CLO	CLO:0003684	Cell culture, transfections and plasmids	SCE_APesh	SCE +APEsh
HeLa cell line	HeLa cell	CLO	CLO:0003684	Cell culture, transfections and plasmids	SCE_Apesh_WT	SCE +APEsh +APEwt
