# Supplementary material for: High-coverage methylation data of a gene model before and after DNA damage and homologous repair
Source: Sci Data. 2017 Apr 11;4:170043. doi: 10.1038/sdata.2017.43 (PMC5387920; doi:10.1038/sdata.2017.43)
Supplement: Supplementary file 1 [file sdata201743-isa1.zip › a_seq_Porcellini.txt]

Sample Name	Protocol REF	Protocol REF	Parameter Value[instrument]	Assay Name	Raw Data File	Comment[Data Repository]	Comment[Data Record Accession]	Comment[Data Record URI]	Factor Value[transfection]
BSK	DNA extraction	Bisulfite treatment and amplicon library preparation	Illumina MiSeq system	DRGFP_BSK_Minus_strand	DRX066179	DNA DataBank of Japan	DRA005143	https://trace.ddbj.nig.ac.jp/DRASearch/submission?acc=DRA005143	BSK
SCE	DNA extraction	Bisulfite treatment and amplicon library preparation	Illumina MiSeq system	DRGFP_SCE_Minus_strand	DRX066180	DNA DataBank of Japan	DRA005143	https://trace.ddbj.nig.ac.jp/DRASearch/submission?acc=DRA005143	SCE
SCE_APesh	DNA extraction	Bisulfite treatment and amplicon library preparation	Illumina MiSeq system	DRGFP_SCE+APEsh_Minus_strand	DRX066181	DNA DataBank of Japan	DRA005143	https://trace.ddbj.nig.ac.jp/DRASearch/submission?acc=DRA005143	SCE +APEsh
SCE_Apesh_WT	DNA extraction	Bisulfite treatment and amplicon library preparation	Illumina MiSeq system	DRGFP_SCE+APEsh/WT_Minus_strand	DRX066182	DNA DataBank of Japan	DRA005143	https://trace.ddbj.nig.ac.jp/DRASearch/submission?acc=DRA005143	SCE +APEsh +APEwt
BSK	DNA extraction	Bisulfite treatment and amplicon library preparation	Illumina MiSeq system	DRGFP_BSK_Plus_strand	DRX066183	DNA DataBank of Japan	DRA005143	https://trace.ddbj.nig.ac.jp/DRASearch/submission?acc=DRA005143	BSK
SCE	DNA extraction	Bisulfite treatment and amplicon library preparation	Illumina MiSeq system	DRGFP_SCE_Plus_strand	DRX066184	DNA DataBank of Japan	DRA005143	https://trace.ddbj.nig.ac.jp/DRASearch/submission?acc=DRA005143	SCE
SCE_APesh	DNA extraction	Bisulfite treatment and amplicon library preparation	Illumina MiSeq system	DRGFP_SCE+APEsh_Plus_strand	DRX066185	DNA DataBank of Japan	DRA005143	https://trace.ddbj.nig.ac.jp/DRASearch/submission?acc=DRA005143	SCE +APEsh
SCE_Apesh_WT	DNA extraction	Bisulfite treatment and amplicon library preparation	Illumina MiSeq system	DRGFP_SCE+APEsh/WT_Plus_strand	DRX066186	DNA DataBank of Japan	DRA005143	https://trace.ddbj.nig.ac.jp/DRASearch/submission?acc=DRA005143	SCE +APEsh +APEwt
