# Supplementary material for: High-coverage methylation data of a gene model before and after DNA damage and homologous repair
Source: Sci Data. 2017 Apr 11;4:170043. doi: 10.1038/sdata.2017.43 (PMC5387920; doi:10.1038/sdata.2017.43)
Supplement: Supplementary file 1 [file sdata201743-isa1.zip › a_FACS_Porcellini.txt]

Sample Name	Protocol REF	Parameter Value[instrument]	Parameter Value[manufacturer]	Assay Name	Raw Data File	Comment[Data Repository]	Comment[Data Record Accession]	Comment[Data Record URI]	Factor Value[transfection]
BSK	FACS analysis	9600 Cyan System	Dako Cytometrix	FACS_BSK	bsk 7gg_0.fcs	FlowRepository	FR-FCM-ZZT8	https://flowrepository.org/id/FR-FCM-ZZT8	BSK
SCE	FACS analysis	9600 Cyan System	Dako Cytometrix	FACS_SCE	sce scr 7gg_13_Apr_11.fcs	FlowRepository	FR-FCM-ZZT8	https://flowrepository.org/id/FR-FCM-ZZT8	SCE
SCE_APesh	FACS analysis	9600 Cyan System	Dako Cytometrix	FACS_SCE+APEsh	sce APE1 Ref(SH) 7gg_13_Apr_11.fcs	FlowRepository	FR-FCM-ZZT8	https://flowrepository.org/id/FR-FCM-ZZT8	SCE +APEsh
SCE_Apesh_WT	FACS analysis	9600 Cyan System	Dako Cytometrix	FACS_SCE+APEwt	sce APE(SH)_APE1 wt 7gg_13_Apr_11.fcs	FlowRepository	FR-FCM-ZZT8	https://flowrepository.org/id/FR-FCM-ZZT8	SCE +APEsh +APEwt
