# Supplementary material for: High-coverage methylation data of a gene model before and after DNA damage and homologous repair
Source: Sci Data. 2017 Apr 11;4:170043. doi: 10.1038/sdata.2017.43 (PMC5387920; doi:10.1038/sdata.2017.43)
Supplement: Supplementary file 1 [file sdata201743-isa1.zip › a_western_Porcellini.txt]

Sample Name	Protocol REF	Assay Name	Raw Data File	Comment[Data Repository]	Comment[Data Record Accession]	Comment[Data Record URI]	Factor Value[transfection]
BSK	Western blot	BSK_Minus	ape1 48h_mod.jpg	figshare	doi:10.6084/m9.figshare.3470099.v2	https://dx.doi.org/10.6084/m9.figshare.3470099.v2	BSK
SCE	Western blot	SCE_Minus	ape1 48h_mod.jpg	figshare	doi:10.6084/m9.figshare.3470099.v2	https://dx.doi.org/10.6084/m9.figshare.3470099.v2	SCE
SCE_APesh	Western blot	SCE+APEsh_Minus	ape1 48h_mod.jpg	figshare	doi:10.6084/m9.figshare.3470099.v2	https://dx.doi.org/10.6084/m9.figshare.3470099.v2	SCE +APEsh
SCE_Apesh_WT	Western blot	SCE+APEsh/WT_Minus	ape1 48h_mod.jpg	figshare	doi:10.6084/m9.figshare.3470099.v2	https://dx.doi.org/10.6084/m9.figshare.3470099.v2	SCE +APEsh +APEwt
BSK	Western blot	BSK_Plus	ape1 48h_mod.jpg	figshare	doi:10.6084/m9.figshare.3470099.v2	https://dx.doi.org/10.6084/m9.figshare.3470099.v2	BSK
SCE	Western blot	SCE_Plus	ape1 48h_mod.jpg	figshare	doi:10.6084/m9.figshare.3470099.v2	https://dx.doi.org/10.6084/m9.figshare.3470099.v2	SCE
SCE_APesh	Western blot	SCE+APEsh_Plus	ape1 48h_mod.jpg	figshare	doi:10.6084/m9.figshare.3470099.v2	https://dx.doi.org/10.6084/m9.figshare.3470099.v2	SCE +APEsh
SCE_Apesh_WT	Western blot	SCE+APEsh/WT_Plus	ape1 48h_mod.jpg	figshare	doi:10.6084/m9.figshare.3470099.v2	https://dx.doi.org/10.6084/m9.figshare.3470099.v2	SCE +APEsh +APEwt
